# Supplementary material for: CD3+T-lymphocyte infiltration is an independent prognostic factor for advanced nasopharyngeal carcinoma
Source: BMC Cancer. 2020 Mar 21;20:240. doi: 10.1186/s12885-020-06757-w (PMC7227256; doi:10.1186/s12885-020-06757-w)
Supplement: Supplementary file 1 — Additional file 1: Supplementary Figure 1. Expression of immune-related markers in LA and MET nasopharyngeal tumors. Difference in CD3+ TIL, CD8+ TIL infiltration, subsets of TIL infiltration and Tumoral PD-L1 expression (membranous or cytoplasmic) between (A) locally advanced (LA, n = 63) versus metastatic (MET, n = 20) nasopharyngeal carcinoma cases or (B) primary tumor (1ry) and metastatic sites (MT sites) in available paired tissues from some of the LA patients before and after relapse and development of metastasis (n = 6). * Numbers indicate the median. [file 12885_2020_6757_MOESM1_ESM.zip]

Archive with 2 entries (2 files):
- Supplementary Figure 1AR4.TIF
- Supplementary Figure 1BR4.TIF
